# Supplementary material for: A scoping review of novel spinal cord stimulation modes for complex regional pain syndrome
Source: Can J Pain. 2019 Mar 5;3(1):33–48. doi: 10.1080/24740527.2019.1574536 (PMC8730659; doi:10.1080/24740527.2019.1574536)
Supplement: Supplemental Material [file UCJP_A_1574536_SM9227.zip]

Archive with 3 entries (3 files):
- Appendix 1 prisma checklist.docx
- Appendix 2 CJP literature search results.docx
- Appendix 3 CJP assessment of risk of bias.docx
